# Supplementary material for: Mode of Metal Ligation Governs Inhibition of Carboxypeptidase A
Source: Int J Mol Sci. 2024 Dec 23;25(24):13725. doi: 10.3390/ijms252413725 (PMC11677197; doi:10.3390/ijms252413725)
Supplement: Supplementary file 1 [file ijms-25-13725-s001.zip]

Archive with 3 entries (3 files):
- CPA.SI.pdf
- data/supporting_info_structures_and_time_series.zip
- data/supporting_info_force_field_parameters.zip
